# Supplementary material for: Rice Cytochrome P450 Protein CYP71P1 Is Required for Heat Stress Tolerance by Regulating Serotonin Biosynthesis and ROS Homeostasis
Source: Plants (Basel). 2025 Apr 1;14(7):1072. doi: 10.3390/plants14071072 (PMC11990548; doi:10.3390/plants14071072)
Supplement: Supplementary file 1 [file plants-14-01072-s001.zip]

Archive with 1 entries (1 files):
- plants-3491118-supplementary.pdf
